# Supplementary material for: Gout, TikTok and misleading information: a content analysis
Source: Rheumatol Adv Pract. 2025 Dec 10;9(4):rkaf126. doi: 10.1093/rap/rkaf126 (PMC12688442; doi:10.1093/rap/rkaf126)
Supplement: rkaf126_Supplementary_Data [file rkaf126_supplementary_data.zip]

Archive with 1 entries (1 files):
- Supplementary_data gout content analysis clean.docx
